# Supplementary material for: Approximate Cross-Validated Mean Estimates for Bayesian Hierarchical Regression Models
Source: J Comput Graph Stat. Author manuscript; Available in PMC 2025 Aug 6. (PMC12327438; doi:10.1080/10618600.2024.2404711)
Supplement: Supp 1 [file NIHMS2025082-supplement-Supp_1.zip]

Archive with 27 entries (20 files):
- AXE_supplementary/__MACOSX/
- AXE_supplementary/__MACOSX/AXE_supplementary/
- AXE_supplementary/__MACOSX/AXE_supplementary/._.DS_Store
- AXE_supplementary/__MACOSX/AXE_supplementary/._.Rhistory
- AXE_supplementary/__MACOSX/AXE_supplementary/._AXE_appendix.pdf
- AXE_supplementary/__MACOSX/AXE_supplementary/._readme.md
- AXE_supplementary/__MACOSX/AXE_supplementary/AXEexamples/
- AXE_supplementary/__MACOSX/AXE_supplementary/AXEexamples/._.DS_Store
- AXE_supplementary/__MACOSX/AXE_supplementary/AXEexamples/._.Rhistory
- AXE_supplementary/__MACOSX/AXE_supplementary/AXEexamples/._.Rproj.user
- AXE_supplementary/__MACOSX/AXE_supplementary/AXEexamples/._AXEexamples.Rproj
- AXE_supplementary/__MACOSX/AXE_supplementary/AXEexamples/._paper_output.R
- AXE_supplementary/__MACOSX/AXE_supplementary/AXEexamples/._README.md
- AXE_supplementary/__MACOSX/AXE_supplementary/AXEexamples/.git/
- AXE_supplementary/__MACOSX/AXE_supplementary/AXEexamples/.git/._index
- AXE_supplementary/__MACOSX/AXE_supplementary/AXEexamples/output/
- AXE_supplementary/__MACOSX/AXE_supplementary/AXEexamples/output/._lrr_percentage.png
- AXE_supplementary/__MACOSX/AXE_supplementary/AXEexamples/output/._lrr_percentage_all.png
- AXE_supplementary/__MACOSX/AXE_supplementary/AXEexamples/output/._p_both.png
- AXE_supplementary/__MACOSX/AXE_supplementary/AXEexamples/output/._p_both2.png
- AXE_supplementary/__MACOSX/AXE_supplementary/AXEexamples/R/
- AXE_supplementary/__MACOSX/AXE_supplementary/AXEexamples/R/._fit_posteriors.R
- AXE_supplementary/__MACOSX/AXE_supplementary/AXEexamples/R/._laplaceapprox.R
- AXE_supplementary/AXE_supplementary/
- AXE_supplementary/AXE_supplementary/AXE_appendix.pdf
- AXE_supplementary/AXE_supplementary/AXEexamples.zip
- AXE_supplementary/AXE_supplementary/readme.md
